# Supplementary material for: Green Extraction of Volatile Terpenes from Artemisia annua L
Source: Molecules. 2025 Apr 7;30(7):1638. doi: 10.3390/molecules30071638 (PMC11990131; doi:10.3390/molecules30071638)
Supplement: Supplementary file 1 [file molecules-30-01638-s001.zip]

Archive with 1 entries (1 files):
- molecules-3513814-supplementary.pdf
